# Supplementary material for: Enhanced Wound Healing Potential of Spirulina platensis Nanophytosomes: Metabolomic Profiling, Molecular Networking, and Modulation of HMGB-1 in an Excisional Wound Rat Model
Source: Mar Drugs. 2023 Feb 24;21(3):149. doi: 10.3390/md21030149 (PMC10051127; doi:10.3390/md21030149)
Supplement: Supplementary file 1 [file marinedrugs-21-00149-s001.zip]

Archive with 1 entries (1 files):
- marinedrugs-2214324-supplementary.pdf
